# Supplementary material for: Chicken Embryo Extract Remodeling of Extracellular Matrix Sustains Self-Renewal and Differentiation for Scaffold-Free Cell Sheet Formation
Source: Biomater Res. 2026 Mar 3;30:0332. doi: 10.34133/bmr.0332 (PMC12953922; doi:10.34133/bmr.0332)
Supplement: Supplementary 1 — Figs. S1 to S11 Table S1 Movies S1 to S2 [file bmr.0332.f1.zip]

Archive with 3 entries (3 files):
- ## Revision_ Biomaterials Research supple file_ver 3.docx
- Supplementary video S1.mp4
- Supplementary video S2.mp4
